# Supplementary material for: Mitotic read-out genes confer poor outcome in luminal A breast cancer tumors
Source: Oncotarget. 2017 Feb 21;8(13):21733–40. doi: 10.18632/oncotarget.15562 (PMC5400619; doi:10.18632/oncotarget.15562)
Supplement: Supplementary file 4 [file oncotarget-08-21733-s004.xls]

## Sheet: Hoja1
		RFS						OS
		Lymph node status						Lymph node status
ID	Gene name	Positive			Negative			Positive			Negative
		N	HR	logrank P value	N	HR	logrank P value	N	HR	logrank P value	N	HR	logrank P value
204318_s_at	GTSE1	530	1.65 (1.2-2.28)	0.002	1089	1.74 (1.34-2.24)	1.9E-05	113	3.49 (1.68-7.22)	0.00035	286	2.64 (1.41-4.96)	0.0016
201663_s_at	SMC4	530	1.18 (0.86-1.61)	0.3	1089	1.24 (0.97-1,59)	0.092	113	1.5 (0.78-2.89)	0.23	286	1.56 (0.87-2.8)	0.13
225687_at	FAM83D	358	2.12(1.41 - 3.18)	0.00022	242	1.34(0.73 - 2.46)	0.34	59	2.47(0.98 - 6.23)	0.049	47	0.34(0.04 - 3.27)	0.33
223307_at	CDCA3	358	2.6(1.71 - 3.97)	4e-06	242	1.7(0.9 - 3.18)	0.095	59	3.47(1.42 - 9.8)	0.0042	47	0.85(0.12 - 6.06)	0.87
	GTSE1 + SMC4 + FAM83D + CDCA3	358	2.16 (1.44-3.25)	0.00014	242	2.46 (1.28-4.72)	0.0052	59	2.5 (0.99-6.31)	0.045	47	0.33 (0.03-3.15)	0.31
		RFS						OS
		Chemotherapy						Chemotherapy
ID	Gene name	Include			Exclude			Include			Exclude
		N	HR	logrank P value	N	HR	logrank P value	N	HR	logrank P value	N	HR	logrank P value
204318_s_at	GTSE1	175	2.02 (1.01-4.06)	0.042	1107	1.9 (1.49-2.42)	1.6E-07	35	6.78 (0.81-56.44)	0.04	296	3.53 (1.92-6.48)	1.4E-05
201663_s_at	SMC4	175	1.36 (0.7-2.62)	0.36	1107	1.26 (0.99-1.59)	0.058	35	3.56 (0.68-18.6)	0.11	296	1.83 (1.07-3.14)	0.026
225687_at	FAM83D	92	1.07(0.42 - 2.69)	0.89	153	3.3(1.4 - 7.78)	0.037	0	-	-	0	-	-
223307_at	CDCA3	92	1.7(0.66 - 4.38)	0.27	153	2.47(1.09 - 5.61)	0.025	0	-	-	0	-	-
	GTSE1 + SMC4 + FAM83D + CDCA3	92	2.99 (1.06-8.4)	0.029	153	4.41 (1.78-10.91)	0.00046	0	-	-	3	-	-

## Sheet: Hoja2
		RFS						OS
		Lymph node status						Lymph node status
ID	Gene name	Positive			Negative			Positive			Negative
		N	HR	logrank P value	N	HR	logrank P value	N	HR	logrank P value	N	HR	logrank P value
204318_s_at	GTSE1	530	1.65 (1.2-2.28)	0.002	1089	1.74 (1.34-2.24)	1.9E-05	113	3.49 (1.68-7.22)	0.00035	286	2.64 (1.41-4.96)	0.0016
201663_s_at	SMC4	530	1.18 (0.86-1.61)	0.3	1089	1.24 (0.97-1,59)	0.092	113	1.5 (0.78-2.89)	0.23	286	1.56 (0.87-2.8)	0.13
225687_at	FAM83D	358	2.12(1.41 - 3.18)	0.00022	242	1.34(0.73 - 2.46)	0.34	59	2.47(0.98 - 6.23)	0.049	47	0.34(0.04 - 3.27)	0.33
223307_at	CDCA3	358	2.6(1.71 - 3.97)	4e-06	242	1.7(0.9 - 3.18)	0.095	59	3.47(1.42 - 9.8)	0.0042	47	0.85(0.12 - 6.06)	0.87
	GTSE1 + SMC4 + FAM83D + CDCA3	358	2.16 (1.44-3.25)	0.00014	242	2.46 (1.28-4.72)	0.0052	59	2.5 (0.99-6.31)	0.045	47	0.33 (0.03-3.15)	0.31
				RFS						OS
				Lymph node status						Lymph node status
		ID	Gene name	Positive			Negative			Positive			Negative
				N	HR	logrank P value	N	HR	logrank P value	N	HR	logrank P value	N	HR	logrank P value
		204318_s_at	GTSE1	530	1.65 (1.2-2.28)	0.002	1089	1.74 (1.34-2.24)	1.9E-05	113	3.49 (1.68-7.22)	0.00035	286	2.64 (1.41-4.96)	0.0016
		201663_s_at	SMC4	530	1.18 (0.86-1.61)	0.3	1089	1.24 (0.97-1,59)	0.092	113	1.5 (0.78-2.89)	0.23	286	1.56 (0.87-2.8)	0.13
		225687_at	FAM83D	358	2.12(1.41 - 3.18)	0.00022	242	1.34(0.73 - 2.46)	0.34	59	2.47(0.98 - 6.23)	0.049	47	0.34(0.04 - 3.27)	0.33
		223307_at	CDCA3	358	2.6(1.71 - 3.97)	4e-06	242	1.7(0.9 - 3.18)	0.095	59	3.47(1.42 - 9.8)	0.0042	47	0.85(0.12 - 6.06)	0.87
			GTSE1 + SMC4 + FAM83D + CDCA3	358	2.16 (1.44-3.25)	0.00014	242	2.46 (1.28-4.72)	0.0052	59	2.5 (0.99-6.31)	0.045	47	0.33 (0.03-3.15)	0.31
